# Supplementary material for: Development of a Kit for Rapid Immunochromatographic Detection of Sacbrood Virus Infecting Apis cerana (AcSBV) Based on Polyclonal and Monoclonal Antibodies Raised against Recombinant VP1 and VP2 Expressed in Escherichia coli
Source: Viruses. 2021 Dec 4;13(12):2439. doi: 10.3390/v13122439 (PMC8707083; doi:10.3390/v13122439)
Supplement: Supplementary file 1 [file viruses-13-02439-s001.zip]

Archive with 1 entries (1 files):
- viruses-1469338-supplementary revised.pdf
